# Supplementary material for: Stay-Green Trait Enhances Grain Yield, Nutritional Quality, and Seed Germination Ability in Oat (Avena sativa L.) on the Qinghai–Tibet Plateau
Source: Plants (Basel). 2025 Aug 12;14(16):2500. doi: 10.3390/plants14162500 (PMC12389223; doi:10.3390/plants14162500)
Supplement: Supplementary file 1 [file plants-14-02500-s001.zip]

Archive with 1 entries (1 files):
- plants-3711358-Supplementary Tables.pdf
